# Supplementary material for: Optimization of In-Situ Exosome Enrichment Methodology On-a-Chip to Mimic Tumor Microenvironment Induces Cancer Stemness in Glioblastoma Tumor Model
Source: Cells. 2025 May 6;14(9):676. doi: 10.3390/cells14090676 (PMC12071966; doi:10.3390/cells14090676)
Supplement: Supplementary file 1 [file cells-14-00676-s001.zip]

Archive with 1 entries (1 files):
- cells-3589563-supplementary.pdf
